# Supplementary material for: Use of Azacitidine or Decitabine for the Up-Front Setting in Acute Myeloid Leukaemia: A Systematic Review and Meta-Analysis
Source: Cancers (Basel). 2021 Nov 12;13(22):5677. doi: 10.3390/cancers13225677 (PMC8616518; doi:10.3390/cancers13225677)
Supplement: Supplementary file 1 [file cancers-13-05677-s001.zip]

Archive with 1 entries (1 files):
- cancers-1451457-supplementary.pdf
